# Supplementary material for: Destruction of Chitosan and Its Complexes with Cobalt(II) and Copper(II) Tetrasulphophthalocyanines
Source: Polymers (Basel). 2021 Aug 19;13(16):2781. doi: 10.3390/polym13162781 (PMC8400729; doi:10.3390/polym13162781)
Supplement: Supplementary file 1 [file polymers-13-02781-s001.zip]

Archive with 1 entries (1 files):
- polymers-1259957-supplementary.pdf
